# Supplementary material for: Long-term suboptimal dietary trace element supply does not affect trace element homeostasis in murine cerebellum
Source: Metallomics. 2024 Jan 31;16(2):mfae003. doi: 10.1093/mtomcs/mfae003 (PMC10873500; doi:10.1093/mtomcs/mfae003)
Supplement: mfae003_Supplemental_Files [file mfae003_supplemental_files.zip]

Archive with 2 entries (2 files):
- suppl_data Supplementary Information.docx
- Suppl_data_ Supplementary_Figures.pptx
